# Supplementary material for: COVID-19 Impact and Vaccination Willingness among Romanian Patients with Autoimmune/Immune-Mediated Diseases
Source: Healthcare (Basel). 2021 Dec 8;9(12):1707. doi: 10.3390/healthcare9121707 (PMC8700907; doi:10.3390/healthcare9121707)
Supplement: Supplementary file 1 [file healthcare-09-01707-s001.zip]

Archive with 1 entries (1 files):
- healthcare-1407939-supplementary.pdf
